# Supplementary material for: Augmented Reality for the Assessment of Children's Spatial Memory in Real Settings
Source: PLoS One. 2014 Dec 1;9(12):e113751. doi: 10.1371/journal.pone.0113751 (PMC4249957; doi:10.1371/journal.pone.0113751)
Supplement: Data S1 — Raw data file. Data used in the analysis. (XLS) [file pone.0113751.s001.xls]

## Sheet: Datos armemory_R1
PARTICIPANT	GROUP	AGE (YEARS)	AGE (MONTHS)	GENDER (1:MALE; 2:FEMALE)	ECM-Q_SCORE	ARSMtask_Duration_MINS	ARSMtask_blocks_completed	ARSMtask_trials_completed	ARSMtask_total_trials	ARSMtask_%_trials_passed	ARSMtask_Score	ARSMtask_errors	ARSMtask_approximation_errors	ARSMtask_%_approximation_errors	ARSMtask_%_errors	ST_(Standardized_Score)_Dot_Matrix	US_(usability)_TOTAL	SA_(satisfaction)_TOTAL
1	1	5	69	2	25	14333	2	6	9	66667	12	3	0	0	33.3333	70	2.25	3375
2	1	5	65	1	20.8333	18833	2	7	10	70	13	3	2	66.667	30	86	3.25	4.5
3	1	5	69	1	4.16667	21.25	2	9	14	64286	12	5	5	100	35.7143	70	3.25	4625
4	1	5	60	1	12.5	11.6	1	6	8	75	9	2	1	50	25	70	4.25	4.5
5	1	5	61	1	4.16667	13.1	1	6	9	66667	9	3	3	100	33.3333	75	3.75	4625
6	1	5	67	1	12.5	23883	2	7	11	63636	10	4	1	25	36.3636	70	2.75	4.5
7	1	5	71	1	4.16667	18617	2	7	11	63636	13	4	2	50	36.3636	70	3	4375
8	1	5	67	1	0	16.45	2	6	11	54545	9	5	1	20	45.4545	70	3.5	4.5
9	1	5	71	2	8.33333	22133	2	10	14	71429	13	4	3	75	28.5714	81	3.25	4375
10	1	5	62	2	4.16667	15.85	2	6	9	66667	12	3	1	33.333	33.3333	70	3.25	3875
11	1	5	66	2	20.8333	17.65	2	7	10	70	13	3	1	33.333	30	70	3	4.25
12	1	5	66	1	0	15883	2	6	10	60	9	4	2	50	40	70	3.75	4625
13	1	5	69	2	25	20617	2	9	12	75	15	3	1	33.333	25	70	3.5	4375
14	1	5	66	1	0	10967	1	6	8	75	9	2	2	100	25	86	3	4
15	1	5	70	2	8.33333	10583	1	4	7	57143	7	3	2	66.667	42.8571	70	4.25	2875
16	1	5	66	1	16.6667	10533	1	4	7	57143	7	3	1	33.333	42.8571	75	2.25	4
17	1	5	68	2	12.5	21967	2	7	13	53846	10	6	4	66.667	46.1538	86	3.25	4.5
18	1	5	68	1	8.33333	21.45	2	9	12	75	15	3	2	66.667	25	94	3.25	3.75
19	1	5	69	2	8.33333	10883	1	5	8	62.5	8	3	2	66.667	37.5	70	3	4.25
20	1	5	67	1	20.8333	18	2	8	11	72727	14	3	1	33.333	27.2727	89	3.25	4125
21	1	5	68	1	8.33333	21533	2	9	12	75	15	3	1	33.333	25	75	3	4.5
22	1	6	76	1	0	13117	1	6	9	66667	9	3	2	66.667	33.3333	70	3	4125
23	1	6	72	2	8.33333	18583	2	7	11	63636	13	4	2	50	36.3636	86	2.75	4
24	1	6	75	1	25	18183	2	7	11	63636	13	4	2	50	36.3636	75	3.5	3875
25	1	6	78	2	0	97833	1	5	8	62.5	8	3	3	100	37.5	70	2.75	4125
26	1	6	78	1	12.5	25383	3	10	14	71429	16	4	3	75	28.5714	94	3	3875
27	1	6	72	2	0	15.15	2	6	9	66667	12	3	2	66.667	33.3333	75	3.25	4.5
28	1	6	72	1	12.5	20233	2	9	11	81818	15	2	1	50	18.1818	75	4.25	4.25
29	1	6	75	2	0	16317	2	7	10	70	13	3	3	100	30	70	3	3.5
30	1	6	77	2	0	15.1	2	6	9	66667	12	3	2	66.667	33.3333	75	3	4.5
31	1	6	72	1	4.16667	18267	2	9	11	81818	15	2	1	50	18.1818	75	2.75	4.5
32	1	6	77	1	0	21433	2	9	14	64286	12	5	4	80	35.7143	70	3	4375
33	1	6	77	1	20.8333	21.65	2	8	11	72727	14	3	1	33.333	27.2727	70	3.25	3875
34	1	6	72	2	20.8333	21067	2	8	12	66667	14	4	2	50	33.3333	75	3.75	4.5
35	1	6	83	1	12.5	17.4	2	6	9	66667	12	3	1	33.333	33.3333	94	3.5	3625
36	1	6	75	2	16.6667	13.8	2	6	9	66667	12	3	0	0	33.3333	86	3.25	3375
37	1	6	75	1	37.5	15767	2	7	10	70	13	3	1	33.333	30	70	4.25	4.75
38	1	6	77	1	0	23.25	2	11	12	91667	17	1	1	100	8.33333	100	4.75	4625
39	1	6	82	2	20.8333	21733	2	9	12	75	15	3	1	33.333	25	100	2.75	3875
40	1	6	76	2	4.16667	20883	2	9	12	75	15	3	2	66.667	25	94	3	3875
41	1	6	81	1	16.6667	16.7	2	6	9	66667	12	3	2	66.667	33.3333	81	3	4125
42	2	7	88	2	20.8333	13283	2	6	9	66667	12	3	1	33.333	33.3333	76	4	4.5
43	2	7	92	1	41.6667	38.1	3	12	18	66667	18	6	4	66.667	33.3333	73	3.25	3375
44	2	7	86	1	16.6667	11.3	1	5	8	62.5	8	3	2	66.667	37.5	73	3	4125
45	2	7	85	2	8.33333	22.85	2	9	15	60	12	6	4	66.667	40	85	2.75	3.75
46	2	7	85	1	12.5	34.4	3	13	16	81.25	19	3	0	0	18.75	73	2.75	4
47	2	7	86	2	16.6667	34.15	3	11	16	68.75	17	5	3	60	31.25	73	3	4
48	2	7	92	1	0	29267	3	12	14	85714	21	2	1	50	14.2857	NA	4	3875
49	2	7	85	1	0	13.6	2	6	9	66667	12	3	2	66.667	33.3333	73	3.25	3.75
50	2	7	84	2	54.1667	26183	3	9	13	69231	15	4	3	75	30.7692	76	3	4125
51	2	7	87	2	50	31.55	3	11	16	68.75	17	5	3	60	31.25	76	2.5	4
52	2	7	92	2	4.16667	16.15	2	7	11	63636	13	4	2	50	36.3636	85	3	4
53	2	7	86	1	29.1667	15483	2	7	10	70	13	3	2	66.667	30	73	4.25	4
54	2	7	85	1	8.33333	97667	1	6	8	75	9	2	0	0	25	73	4	3875
55	2	7	94	2	20.8333	49.6	3	14	21	66667	17	7	4	57.1429	33.3333	NA	4	4125
56	2	7	89	1	0	17.3	2	7	11	63636	13	4	1	25	36.3636	73	3	3625
57	2	7	84	1	4.16667	18583	2	8	11	72727	14	3	0	0	27.2727	80	3	4
58	2	7	86	1	41.6667	43567	4	14	18	77778	23	4	2	50	22.2222	105	2.75	3625
59	2	7	88	2	0	20483	2	9	12	75	15	3	1	33.333	25	120	3	3625
60	2	8	101	2	20.8333	18.05	2	8	11	72727	14	3	1	33.333	27.2727	86	3	4
61	2	8	100	2	0	16.5	2	7	10	70	13	3	1	33.333	30	78	2.75	3.25
62	2	8	98	2	20.8333	27.6	3	10	14	71429	19	4	2	50	28.5714	65	3	3625
63	2	8	107	2	0	25233	3	10	14	71429	16	4	0	0	28.5714	72	3.25	3.75
64	2	8	97	1	4.16667	19.8	2	9	12	75	15	3	1	33.333	25	68	3	4375
65	2	8	101	2	0	34.2	3	11	15	73333	17	4	1	25	26.6667	68	3	3125
66	2	8	106	2	12.5	17767	2	9	12	75	15	3	2	66.667	25	117	2.75	3.75
67	2	8	99	1	12.5	61233	5	17	24	70833	23	7	4	57.143	29.1667	NA	3	3
68	2	8	107	1	12.5	31467	3	12	15	80	18	3	0	0	20	102	3.5	4.25
69	2	8	101	1	20.8333	46117	4	14	20	70	20	6	1	16.667	30	NA	3.25	4
70	2	8	101	2	0	29.15	3	11	14	78571	20	3	1	33.333	21.4286	96	3	3875
71	2	8	99	2	20.8333	43233	4	13	17	76471	25	4	3	75	23.5294	117	3.5	3875
72	2	8	105	1	0	14983	2	7	10	70	13	3	1	33.333	30	78	3	3.75
73	2	8	106	1	25	20.35	2	9	11	81818	15	2	2	100	18.1818	78	3	3.25
74	2	8	103	2	0	23.95	3	9	12	75	18	3	0	0	25	65	3.75	3625
75	2	8	101	2	12.5	23567	3	9	13	69231	15	4	2	50	30.7692	NA	3	3.5
76	2	8	102	1	4.16667	23683	3	9	12	75	18	3	3	100	25	72	2.75	3.5
